# Supplementary material for: Alterations and Dynamics of Major Meningitis Etiological Agents During and Post-COVID-19 Pandemic: A Systematic Review
Source: Trop Med Infect Dis. 2025 Mar 18;10(3):81. doi: 10.3390/tropicalmed10030081 (PMC11945666; doi:10.3390/tropicalmed10030081)
Supplement: Supplementary file 1 [file tropicalmed-10-00081-s001.zip]

Archive with 1 entries (1 files):
- tropicalmed-3534389-supplementary.pdf
